# Supplementary material for: Cardioprotective Effects of PARP Inhibitors: A Re-Analysis of a Meta-Analysis and a Real-Word Data Analysis Using the FAERS Database
Source: J Clin Med. 2024 Feb 21;13(5):1218. doi: 10.3390/jcm13051218 (PMC10932277; doi:10.3390/jcm13051218)
Supplement: Supplementary file 1 [file jcm-13-01218-s001.zip]

Archive with 1 entries (1 files):
- jcm-2798457-supplementary.pdf
